# Supplementary material for: Genetic diversity of norovirus in Shenzhen Based on continuous surveillance from 2016 to 2022
Source: Front Cell Infect Microbiol. 2025 Jun 18;15:1593610. doi: 10.3389/fcimb.2025.1593610 (PMC12213568; doi:10.3389/fcimb.2025.1593610)
Supplement: Supplementary file 1 [file DataSheet1.zip]

Archive with 4 entries (3 files):
- supplementary material/
- supplementary material/Table S1.xlsx
- supplementary material/Table S2.docx
- supplementary material/Table S3.xlsx
