# Supplementary material for: Genetic diversity of norovirus in Shenzhen Based on continuous surveillance from 2016 to 2022
Source: Front Cell Infect Microbiol. 2025 Jun 18;15:1593610. doi: 10.3389/fcimb.2025.1593610 (PMC12213568; doi:10.3389/fcimb.2025.1593610)
Supplement: Supplementary file 1 [file DataSheet1.zip › supplementary material/Table S1.xlsx]

## Sheet: Sheet1
Table S1. Clinical information and accession numbers of 172 HuNoV strains deposited to the NGDC database.
#	HoNoV ID	Disease date	Collection date	Patient sex	Patient age (years)	District	Genotype	Accession
1	Hu_20442260_SZ_CHN_2020	2020-11-18	2020-11-19	Female	1	Baoan	GII.4_Sydney_2012[P31]	C_AA084873.1
2	Hu_20442279_SZ_CHN_2020	2020-12-06	2020-12-08	Female	1	Baoan	GII.2[P16]	C_AA084874.1
3	Hu_20442297_SZ_CHN_2020	2020-12-19	2020-12-23	Male	1	Baoan	GII.4_Sydney_2012[P31]	C_AA084875.1
4	Hu_JB032020017_SZ_CHN_2020	2020-01-06	2020-01-06	Female	37	Longgang	GI.3[P13]	C_AA084904.1
5	Hu_JB032020019_SZ_CHN_2020	2020-01-09	2020-01-09	Female	60	Longgang	GI.1[P1]	C_AA084905.1
6	Hu_JB032020022_SZ_CHN_2020	2020-01-13	2020-01-13	Female	30	Longgang	GI.3[P10]	C_AA084906.1
7	Hu_JB032020025_SZ_CHN_2020	2020-01-15	2020-01-15	Female	53	Longgang	GII.2[P16]	C_AA084907.1
8	Hu_JB032020036_SZ_CHN_2020	2020-01-19	2020-01-19	Male	30	Longgang	GII.17[P31]	C_AA084908.1
9	Hu_JB032020039_SZ_CHN_2020	2020-01-22	2020-01-22	Male	51	Longgang	GI.3[P10]	C_AA084909.1
10	Hu_JB032020051_SZ_CHN_2020	2020-01-31	2020-01-31	Male	1	Futian	GII.2[P16]	C_AA084910.1
11	Hu_JB032020084_SZ_CHN_2020	2020-02-23	2020-02-23	Male	29	Longgang	GII.13[P21]	C_AA084911.1
12	Hu_JB032020091_SZ_CHN_2020	2020-03-12	2020-03-12	Male	67	Longgang	GII.13[P21]	C_AA084912.1
13	Hu_JB032020095_SZ_CHN_2020	2020-01-03	2020-01-03	Male	24	Futian	GII.17[P17]	C_AA084913.1
14	Hu_JB032020099_SZ_CHN_2020	2020-01-05	2020-01-06	Male	56	Futian	GII.4_Sydney_2012[P31]	C_AA084914.1
15	Hu_JB032020101_SZ_CHN_2020	2020-01-05	2020-01-05	Male	36	Futian	GII.6[P7]	C_AA084915.1
16	Hu_JB032020104_SZ_CHN_2020	2020-01-03	2020-01-03	Male	36	Futian	GI.3[P10]	C_AA084916.1
17	Hu_JB032020126_SZ_CHN_2020	2020-03-28	2020-03-28	Male	30	Longgang	GII.13[P21]	C_AA084917.1
18	Hu_JB032020175_SZ_CHN_2020	2020-05-01	2020-05-01	Female	47	Longgang	GII.13P[21]	C_AA084918.1
19	Hu_JB032020180_SZ_CHN_2020	2020-05-18	2020-05-18	Male	36	Longgang	GII.2[P16]	C_AA084919.1
20	Hu_JB032020227_SZ_CHN_2020	2020-06-17	2020-06-17	Female	50	Longgang	GI.3[P13]	C_AA084920.1
21	Hu_JB032020229_SZ_CHN_2020	2020-06-18	2020-06-18	Female	2	Longgang	GII.2[P16]	C_AA084921.1
22	Hu_JB032020241_SZ_CHN_2020	2020-06-29	2020-06-29	Female	35	Longgang	GII.17[P31]	C_AA084922.1
23	Hu_JB032020277_SZ_CHN_2020	2020-07-11	2020-07-11	Female	14	Longgang	GI.3[P13]	C_AA084923.1
24	Hu_JB032020281_SZ_CHN_2020	2020-07-14	2020-07-14	Male	17	Longgang	GII.17[P31]	C_AA084924.1
25	Hu_JB032020283_SZ_CHN_2020	2020-07-12	2020-07-14	Male	0.5	Baoan	GII.4_Sydney_2012[P16]	C_AA084925.1
26	Hu_JB032020388_SZ_CHN_2020	2020-09-01	2020-09-01	Male	12	Longgang	GI.3[P13]	C_AA084926.1
27	Hu_JB032020417_SZ_CHN_2020	2020-09-21	2020-09-21	Female	34	Longgang	GII.2[P16]	C_AA084927.1
28	Hu_JB032020431_SZ_CHN_2020	2020-10-06	2020-10-06	Male	1	Longgang	GII.2[P16]	C_AA084928.1
29	Hu_JB032020465_SZ_CHN_2020	2020-10-15	2020-10-15	Female	34	Longgang	GII.4_Sydney_2012[P16]	C_AA084929.1
30	Hu_JB032020469_SZ_CHN_2020	2020-10-18	2020-10-18	Male	34	Longgang	GII.4_Sydney_2012[P16]	C_AA084930.1
31	Hu_JB032020476_SZ_CHN_2020	2020-10-27	2020-10-27	Male	29	Longgang	GII.2[P16]	C_AA084931.1
32	Hu_JB032020483_SZ_CHN_2020	2020-11-11	2020-11-13	Female	1	Baoan	GII.2[P16]	C_AA084932.1
33	Hu_JB032020488_SZ_CHN_2020	2020-10-06	2020-10-07	Male	1	Futian	GII.4_Sydney_2012[P16]	C_AA084933.1
34	Hu_JB032020494_SZ_CHN_2020	2020-10-19	2020-10-20	Male	1	Futian	GII.4_Sydney_2012[P16]	C_AA084934.1
35	Hu_JB032020499_SZ_CHN_2020	2020-10-22	2020-10-27	Male	1	Futian	GII.4_Sydney_2012[P16]	C_AA084935.1
36	Hu_JB032020507_SZ_CHN_2020	2020-11-11	2020-11-13	Female	1	Baoan	GII.2[P16]	C_AA084936.1
37	Hu_JB032020517_SZ_CHN_2020	2020-11-13	2020-11-13	Female	62	Longgang	GII.4_Sydney_2012[P31]	C_AA084937.1
38	Hu_JB032020522_SZ_CHN_2020	2020-11-17	2020-11-17	Female	24	Longgang	GII.4_Sydney_2012[P31]	C_AA084938.1
39	Hu_JB032020523_SZ_CHN_2020	2020-11-17	2020-11-17	Female	26	Longgang	GII.4_Sydney_2012[P16]	C_AA084939.1
40	Hu_JB032020524_SZ_CHN_2020	2020-10-30	2020-11-01	Male	1	Futian	GII.4_Sydney_2012[P31]	C_AA084940.1
41	Hu_JB032020532_SZ_CHN_2020	2020-11-12	2020-11-13	Male	3	Futian	GII.4_Sydney_2012[P31]	C_AA084941.1
42	Hu_JB032020535_SZ_CHN_2020	2020-11-15	2020-11-16	Female	3	Futian	GII.2[P16]	C_AA084942.1
43	Hu_JB032020539_SZ_CHN_2020	2020-11-19	2020-11-19	Male	3	Longgang	GII.4_Sydney_2012[P31]	C_AA084943.1
44	Hu_JB032020542_SZ_CHN_2020	2020-11-22	2020-11-22	Female	8	Longgang	GII.2[P16]	C_AA084944.1
45	Hu_JB032020544_SZ_CHN_2020	2020-11-25	2020-11-25	Female	45	Longgang	GII.4_Sydney_2012[P31]	C_AA084945.1
46	Hu_JB032020546_SZ_CHN_2020	2020-11-26	2020-11-26	Male	53	Longgang	GII.4_Sydney_2012[P16]	C_AA084946.1
47	Hu_JB032020549_SZ_CHN_2020	2020-11-29	2020-11-29	Female	25	Longgang	GII.4_Sydney_2012[P31]	C_AA084947.1
48	Hu_JB032020551_SZ_CHN_2020	2020-12-02	2020-12-04	Male	1	Baoan	GII.4_Sydney_2012[P16]	C_AA084948.1
49	Hu_JB032020558_SZ_CHN_2020	2020-12-05	2020-12-12	Female	1	Baoan	GII.2[P16]	C_AA084949.1
50	Hu_JB032020560_SZ_CHN_2020	2020-12-01	2020-12-01	Male	19	Longgang	GII.2[P16]	C_AA084950.1
51	Hu_JB032020561_SZ_CHN_2020	2020-12-01	2020-12-01	Female	61	Longgang	GII.4_Sydney_2012[P16]	C_AA084951.1
52	Hu_JB032020562_SZ_CHN_2020	2020-12-01	2020-12-01	Female	39	Longgang	GII.2[P16]	C_AA084952.1
53	Hu_JB032020564_SZ_CHN_2020	2020-12-01	2020-12-01	Male	62	Longgang	GII.2[P16]	C_AA084953.1
54	Hu_JB032020565_SZ_CHN_2020	2020-12-04	2020-12-04	Male	52	Longgang	GII.2[P16]	C_AA084954.1
55	Hu_JB032020569_SZ_CHN_2020	2020-12-08	2020-12-08	Female	28	Longgang	GII.2[P16]	C_AA084955.1
56	Hu_JB032020571_SZ_CHN_2020	2020-12-09	2020-12-09	Female	24	Longgang	GII.4_Sydney_2012[P16]	C_AA084956.1
57	Hu_JB032020576_SZ_CHN_2020	2020-10-06	2020-10-06	Male	34	Futian	GII.2[P16]	C_AA084957.1
58	Hu_JB032020589_SZ_CHN_2020	2020-11-04	2020-11-04	Male	32	Futian	GII.17[P17]	C_AA084958.1
59	Hu_JB032020595_SZ_CHN_2020	2020-11-11	2020-11-12	Male	28	Futian	GII.6[P7]	C_AA084959.1
60	Hu_JB032020596_SZ_CHN_2020	2020-11-11	2020-11-11	Male	63	Futian	GII.4_Sydney_2012[P16]	C_AA084960.1
61	Hu_JB032020597_SZ_CHN_2020	2020-11-11	2020-11-11	Female	64	Futian	GII.4_Sydney_2012[P16]	C_AA084961.1
62	Hu_JB032020608_SZ_CHN_2020	2020-12-06	2020-12-09	Male	6	Futian	GII.4_Sydney_2012[P16]	C_AA084962.1
63	Hu_JB032020609_SZ_CHN_2020	2020-12-10	2020-12-10	Male	0.5	Futian	GII.3[P12]	C_AA084963.1
64	Hu_JB032020624_SZ_CHN_2020	2020-12-08	2020-12-09	Male	28	Futian	GII.2[P16]	C_AA084964.1
65	Hu_JB032020626_SZ_CHN_2020	2020-12-14	2020-12-14	Female	36	Futian	GII.2[P16]	C_AA084965.1
66	Hu_JB032020638_SZ_CHN_2020	2020-12-27	2020-12-28	Female	45	Futian	GII.17[P17]	C_AA084966.1
67	Hu_JB032020643_SZ_CHN_2020	2020-11-18	2020-11-18	Male	33	Futian	GII.6[P7]	C_AA084967.1
68	Hu_JB032020652_SZ_CHN_2020	2020-12-12	2020-12-12	Female	27	Longgang	GII.6[P7]	C_AA084968.1
69	Hu_JB032020657_SZ_CHN_2020	2020-12-20	2020-12-20	Male	50	Longgang	GII.4_Sydney_2012[P16]	C_AA084969.1
70	Hu_JB032020658_SZ_CHN_2020	2020-12-27	2020-12-27	Female	47	Longgang	GII.2[P16]	C_AA084970.1
71	Hu_21442013_SZ_CHN_2021	2021-01-13	2021-01-15	Female	0.25	Baoan	GII.3[P12]	C_AA084876.1
72	Hu_21442081_SZ_CHN_2021	2021-03-31	2021-03-31	Male	0.25	Baoan	GII.2[P16]	C_AA084877.1
73	Hu_21442089_SZ_CHN_2021	2021-04-15	2021-04-17	Male	0.25	Baoan	GII.4_Sydney_2012[P16]	C_AA084878.1
74	Hu_21442223_SZ_CHN_2021	2021-09-15	2021-09-16	Male	0.75	Baoan	GII.4_Sydney_2012[P31]	C_AA084879.1
75	Hu_21442233_SZ_CHN_2021	2021-09-19	2021-09-23	Female	0.75	Baoan	GII.3[P12]	C_AA084880.1
76	Hu_21442236_SZ_CHN_2021	2021-10-01	2021-10-03	Male	0.75	Baoan	GII.4_Sydney_2012[P31]	C_AA084881.1
77	Hu_21442239_SZ_CHN_2021	2021-10-01	2021-10-05	Male	0.75	Baoan	GII.4_Sydney_2012[P31]	C_AA084882.1
78	Hu_21442261_SZ_CHN_2021	2021-10-28	2021-11-03	Male	1	Nanshan	GII.4_Sydney_2012[P16]	C_AA084883.1
79	Hu_21442270_SZ_CHN_2021	2021-11-11	2021-11-12	Female	1	Baoan	GII.4_Sydney_2012[P31]	C_AA084884.1
80	Hu_21442271_SZ_CHN_2021	2021-11-13	2021-11-14	Male	1	Baoan	GII.4_Sydney_2012[P31]	C_AA084885.1
81	Hu_21442272_SZ_CHN_2021	2021-11-12	2021-11-14	Female	1	Baoan	GII.4_Sydney_2012[P16]	C_AA084886.1
82	Hu_21442274_SZ_CHN_2021	2021-11-15	2021-11-19	Female	1	Nanshan	GII.4_Sydney_2012[P31]	C_AA084887.1
83	Hu_21442278_SZ_CHN_2021	2021-11-15	2021-11-16	Male	1	Guangming	GII.4_Sydney_2012[P31]	C_AA084888.1
84	Hu_21442284_SZ_CHN_2021	2021-11-20	2021-11-23	Male	1	Baoan	GII.4_Sydney_2012[P31]	C_AA084889.1
85	Hu_21442285_SZ_CHN_2021	2021-11-20	2021-11-22	Male	1	Baoan	GII.4_Sydney_2012[P16]	C_AA084890.1
86	Hu_21442290_SZ_CHN_2021	2021-12-08	2021-12-12	Male	1	Baoan	GII.4_Sydney_2012[P31]	C_AA084891.1
87	Hu_JB032120001_SZ_CHN_2021	2020-12-31	2021-01-03	Male	1	Baoan	GII.2[P16]	C_AA084971.1
88	Hu_JB032120007_SZ_CHN_2021	2021-01-05	2021-01-05	Male	7	Longgang	GII.17[P17]	C_AA084972.1
89	Hu_JB032120010_SZ_CHN_2021	2021-01-07	2021-01-07	Male	28	Longgang	GII.17[P31]	C_AA084973.1
90	Hu_JB032120017_SZ_CHN_2021	2021-01-21	2021-01-21	Male	28	Longgang	GII.17[P17]	C_AA084974.1
91	Hu_JB032120019_SZ_CHN_2021	2021-01-10	2021-01-11	Female	1	Baoan	GII.2[P16]	C_AA084975.1
92	Hu_JB032120030_SZ_CHN_2021	2020-12-21	2021-01-05	Female	1	Futian	GII.4_Sydney_2012[P16]	C_AA084976.1
93	Hu_JB032120031_SZ_CHN_2021	2021-01-05	2021-01-06	Male	1	Futian	GII.4_Sydney_2012[P31]	C_AA084977.1
94	Hu_JB032120032_SZ_CHN_2021	2021-01-01	2021-01-07	Male	1	Futian	GII.4_Sydney_2012[P16]	C_AA084978.1
95	Hu_JB032120036_SZ_CHN_2021	2021-01-08	2021-01-14	Male	1	Futian	GII.4_Sydney_2012[P16]	C_AA084979.1
96	Hu_JB032120037_SZ_CHN_2021	2021-01-10	2021-01-15	Male	1	Futian	GII.4_Sydney_2012[P16]	C_AA084980.1
97	Hu_JB032120049_SZ_CHN_2021	2021-01-10	2021-01-11	Female	45	Futian	GII.4_Sydney_2012[P16]	C_AA084981.1
98	Hu_JB032120058_SZ_CHN_2021	2021-01-01	2021-01-01	Male	20	Longgang	GII.17[P17]	C_AA084982.1
99	Hu_JB032120068_SZ_CHN_2021	2021-01-31	2021-01-31	Female	16	Longgang	GII.17[P17]	C_AA084983.1
100	Hu_JB032120085_SZ_CHN_2021	2021-02-02	2021-02-02	Male	43	Longgang	GII.2[P16]	C_AA084984.1
101	Hu_JB032120087_SZ_CHN_2021	2021-02-03	2021-02-03	Female	27	Longgang	GII.17[P17]	C_AA084985.1
102	Hu_JB032120109_SZ_CHN_2021	2021-02-01	2021-02-04	Male	1	Futian	GII.4_Sydney_2012[P16]	C_AA084986.1
103	Hu_JB032120121_SZ_CHN_2021	2021-02-26	2021-02-28	Female	2	Futian	GII.4_Sydney_2012[P16]	C_AA084987.1
104	Hu_JB032120164_SZ_CHN_2021	2021-03-25	2021-03-27	Male	1	Baoan	GII.4_Sydney_2012[P16]	C_AA084988.1
105	Hu_JB032120166_SZ_CHN_2021	2021-03-09	2021-03-09	Female	31	Longgang	GII.3[P25]	C_AA084989.1
106	Hu_JB032120180_SZ_CHN_2021	2021-03-06	2021-03-07	Female	3	Futian	GII.8[P8]	C_AA084990.1
107	Hu_JB032120209_SZ_CHN_2021	2021-04-04	2021-04-04	Female	23	Longgang	GI.3[P13]	C_AA084991.1
108	Hu_JB032120249_SZ_CHN_2021	2021-04-22	2021-04-26	Male	2	Futian	GII.4_Sydney_2012[P16]	C_AA084992.1
109	Hu_JB032120258_SZ_CHN_2021	2021-04-22	2021-04-22	Male	1	Longgang	GII.6[P7]	C_AA084993.1
110	Hu_JB032120282_SZ_CHN_2021	2021-04-24	2021-04-24	Male	26	Futian	GII.3[P25]	C_AA084994.1
111	Hu_JB032120289_SZ_CHN_2021	2021-05-03	2021-05-03	Female	19	Longgang	GI.1[P1]	C_AA084995.1
112	Hu_JB032120335_SZ_CHN_2021	2021-05-15	2021-05-15	Male	42	Futian	GII.3[P25]	C_AA084996.1
113	Hu_JB032120451_SZ_CHN_2021	2021-07-28	2021-07-28	Female	7	Longgang	GI.1[P1]	C_AA084997.1
114	Hu_JB032120519_SZ_CHN_2021	2021-08-26	2021-08-29	Male	0.75	Futian	GII.3[P12]	C_AA084998.1
115	Hu_JB032120564_SZ_CHN_2021	2021-09-13	2021-09-15	Female	1	Baoan	GII.4_Sydney_2012[P16]	C_AA084999.1
116	Hu_JB032120614_SZ_CHN_2021	2021-09-08	2021-09-08	Male	2	Futian	GII.4_Sydney_2012[P31]	C_AA085000.1
117	Hu_JB032120704_SZ_CHN_2021	2021-10-08	2021-10-11	Male	0.75	Futian	GII.4_Sydney_2012[P31]	C_AA085001.1
118	Hu_JB032120705_SZ_CHN_2021	2021-10-06	2021-10-13	Male	0.5	Futian	GII.4_Sydney_2012[P16]	C_AA085002.1
119	Hu_JB032120708_SZ_CHN_2021	2021-10-14	2021-10-18	Male	1	Futian	GII.4_Sydney_2012[P31]	C_AA085003.1
120	Hu_JB032120711_SZ_CHN_2021	2021-10-27	2021-10-29	Male	1	Futian	GII.4_Sydney_2012[P16]	C_AA085004.1
121	Hu_JB032120733_SZ_CHN_2021	2021-11-15	2021-11-21	Male	1	Baoan	GII.4_Sydney_2012[P16]	C_AA085005.1
122	Hu_JB032120764_SZ_CHN_2021	2021-11-16	2021-11-16	Male	23	Longgang	GII.4_Sydney_2012[P31]	C_AA085006.1
123	Hu_JB032120777_SZ_CHN_2021	2021-11-21	2021-11-21	Male	18	Longgang	GII.4_Sydney_2012[P31]	C_AA085007.1
124	Hu_JB032120785_SZ_CHN_2021	2021-11-27	2021-11-27	Female	21	Longgang	GII.4_Sydney_2012[P31]	C_AA085008.1
125	Hu_JB032120786_SZ_CHN_2021	2021-11-02	2021-11-03	Male	0.5	Futian	GII.4_Sydney_2012[P31]	C_AA085009.1
126	Hu_JB032120794_SZ_CHN_2021	2021-11-18	2021-11-19	Male	4	Futian	GII.4_Sydney_2012[P31]	C_AA085010.1
127	Hu_JB032120796_SZ_CHN_2021	2021-11-17	2021-11-23	Male	1	Futian	GII.4_Sydney_2012[P31]	C_AA085011.1
128	Hu_JB032120798_SZ_CHN_2021	2021-11-28	2021-11-29	Male	1	Futian	GII.4_Sydney_2012[P16]	C_AA085012.1
129	Hu_JB032120808_SZ_CHN_2021	2021-11-28	2021-11-28	Female	1	Longgang	GII.4_Sydney_2012[P31]	C_AA085013.1
130	Hu_JB032120817_SZ_CHN_2021	2021-12-07	2021-12-07	Female	25	Longgang	GII.4_Sydney_2012[P31]	C_AA085014.1
131	Hu_JB032120820_SZ_CHN_2021	2021-12-09	2021-12-09	Female	31	Longgang	GII.4_Sydney_2012[P31]	C_AA085015.1
132	Hu_JB032120825_SZ_CHN_2021	2021-12-15	2021-12-15	Male	55	Longgang	GII.4_Sydney_2012[P31]	C_AA085016.1
133	Hu_JB032120826_SZ_CHN_2021	2021-12-16	2021-12-16	Male	16	Longgang	GII.4_Sydney_2012[P31]	C_AA085017.1
134	Hu_JB032120828_SZ_CHN_2021	2021-12-11	2021-12-14	Male	2	Baoan	GII.4_Sydney_2012[P31]	C_AA085018.1
135	Hu_JB032120837_SZ_CHN_2021	2021-12-10	2021-12-11	Male	1	Futian	GII.4_Sydney_2012[P16]	C_AA085019.1
136	Hu_JB032120857_SZ_CHN_2021	2021-12-01	2021-12-04	Female	2	Futian	GII.7[P7]	C_AA085020.1
137	Hu_JB032120860_SZ_CHN_2021	2021-12-06	2021-12-09	Male	0.75	Futian	GII.4_Sydney_2012[P31]	C_AA085021.1
138	Hu_JB032120861_SZ_CHN_2021	2021-12-09	2021-12-10	Male	1	Futian	GII.4_Sydney_2012[P31]	C_AA085022.1
139	Hu_JB032120862_SZ_CHN_2021	2021-12-07	2021-12-11	Female	0.5	Futian	GII.4_Sydney_2012[P31]	C_AA085023.1
140	Hu_22442004_SZ_CHN_2022	2022-01-02	2022-01-04	Male	0.25	Baoan	GII.4_Sydney_2012[P16]	C_AA084892.1
141	Hu_22442022_SZ_CHN_2022	2022-02-10	2022-02-13	Male	0.25	Baoan	GII.4_Sydney_2012[P16]	C_AA084893.1
142	Hu_22442030_SZ_CHN_2022	2022-02-18	2022-02-23	Male	0.25	Baoan	GII.3[P12]	C_AA084894.1
143	Hu_22442054_SZ_CHN_2022	2022-03-26	2022-03-29	Male	0.25	Baoan	GII.3[P12]	C_AA084895.1
144	Hu_22442152_SZ_CHN_2022	2022-06-30	2022-07-04	Male	0.75	Baoan	GII.3[P12]	C_AA084896.1
145	Hu_22442171_SZ_CHN_2022	2022-07-04	2022-07-11	Female	0.75	Baoan	GII.3[P12]	C_AA084897.1
146	Hu_22442197_SZ_CHN_2022	2022-08-13	2022-08-18	Female	0.75	Baoan	GII.6[P7]	C_AA084898.1
147	Hu_22442247_SZ_CHN_2022	2022-11-04	2022-11-05	Male	1	Baoan	GII.4_Sydney_2012[P31]	C_AA084899.1
148	Hu_22442255_SZ_CHN_2022	2022-11-12	2022-11-14	Female	1	Baoan	GII.6[P7]	C_AA084900.1
149	Hu_22442259_SZ_CHN_2022	2022-11-18	2022-11-19	Male	1	Baoan	GII.4_Sydney_2012[P31]	C_AA084901.1
150	Hu_22442271_SZ_CHN_2022	2022-11-25	2022-11-27	Female	1	Baoan	GII.4_Sydney_2012[P31]	C_AA084902.1
151	Hu_22442275_SZ_CHN_2022	2022-11-25	2022-11-27	Male	1	Baoan	GII.6[P7]	C_AA084903.1
152	Hu_JB032220048_SZ_CHN_2022	2022-01-22	2022-01-22	Female	34	Longgang	GII.4_Sydney_2012[P31]	C_AA085024.1
153	Hu_JB032220071_SZ_CHN_2022	2022-02-05	2022-02-05	Female	65	Longgang	GII.4_Sydney_2012[P31]	C_AA085025.1
154	Hu_JB032220077_SZ_CHN_2022	2022-02-15	2022-02-15	Female	49	Longgang	GII.3[P12]	C_AA085026.1
155	Hu_JB032220116_SZ_CHN_2022	2022-02-09	2022-02-13	Male	1	Futian	GII.4_Sydney_2012[P31]	C_AA085027.1
156	Hu_JB032220118_SZ_CHN_2022	2022-02-18	2022-02-21	Male	2	Futian	GII.6[P7]	C_AA085028.1
157	Hu_JB032220247_SZ_CHN_2022	2022-04-06	2022-04-06	Male	38	Longgang	GI.2[P2]	C_AA085029.1
158	Hu_JB032220258_SZ_CHN_2022	2022-04-25	2022-04-25	Male	13	Longgang	GI.3[P13]	C_AA085030.1
159	Hu_JB032220259_SZ_CHN_2022	2022-04-25	2022-04-25	Female	26	Longgang	GI.3[P13]	C_AA085031.1
160	Hu_JB032220265_SZ_CHN_2022	2022-04-04	2022-04-04	Male	0.75	Futian	GII.6[P7]	C_AA085032.1
161	Hu_JB032220269_SZ_CHN_2022	2022-04-12	2022-04-13	Male	5	Futian	GI.6[P11]	C_AA085033.1
162	Hu_JB032220275_SZ_CHN_2022	2022-04-02	2022-04-02	Female	0.25	Futian	GII.6[P7]	C_AA085034.1
163	Hu_JB032220344_SZ_CHN_2022	2022-05-16	2022-05-16	Female	46	Longgang	GII.17[P17]	C_AA085035.1
164	Hu_JB032220353_SZ_CHN_2022	2022-05-22	2022-05-22	Male	25	Longgang	GII.6[P7]	C_AA085036.1
165	Hu_JB032220376_SZ_CHN_2022	2022-06-02	2022-06-03	Male	2	Baoan	GII.3[P12]	C_AA085037.1
166	Hu_JB032220439_SZ_CHN_2022	2022-06-13	2022-06-13	Female	37	Longgang	GII.6[P7]	C_AA085038.1
167	Hu_JB032220505_SZ_CHN_2022	2022-07-03	2022-07-03	Male	0.75	Longgang	GII.6[P7]	C_AA085039.1
168	Hu_JB032220514_SZ_CHN_2022	2022-07-17	2022-07-17	Female	17	Longgang	GII.3[P25]	C_AA085040.1
169	Hu_JB032220705_SZ_CHN_2022	2022-09-21	2022-09-21	Male	44	Longgang	GII.12[P16]	C_AA085041.1
170	Hu_JB032220746_SZ_CHN_2022	2022-10-13	2022-10-14	Female	2	Futian	GII.4_Sydney_2012[P31]	C_AA085042.1
171	Hu_JB032220753_SZ_CHN_2022	2022-10-21	2022-10-22	Male	4	Futian	GII.4_Sydney_2012[P31]	C_AA085043.1
172	Hu_JB032220756_SZ_CHN_2022	2022-10-26	2022-10-26	Male	4	Futian	GII.2[P16]	C_AA085044.1
