# Supplementary material for: Genetic diversity of norovirus in Shenzhen Based on continuous surveillance from 2016 to 2022
Source: Front Cell Infect Microbiol. 2025 Jun 18;15:1593610. doi: 10.3389/fcimb.2025.1593610 (PMC12213568; doi:10.3389/fcimb.2025.1593610)
Supplement: Supplementary file 1 [file DataSheet1.zip › supplementary material/Table S3.xlsx]

## Sheet: Sheet1
Table S3. Accession numbers of 130 HuNoV strains downloaded from NCBI
#	Genbank Accession
1	AF093797
2	LC342058
3	AB039774
4	LN854563
5	AB042808
6	MN938460
7	NC_001959
8	MT357992
9	MT372464
10	L07418
11	MH218656
12	NC_044854
13	LN854564
14	KP407451
15	MT372477
16	MT372474
17	MT008459
18	MT357898
19	MT372476
20	NC_044856
21	MT008457
22	AB187514
23	MH218730
24	MT372463
25	MT372468
26	MH608286
27	KJ196292
28	KY934262
29	MH218723
30	JQ911594
31	MT008456
32	MN227772
33	NC_044045
34	AB039780
35	MK213549
36	KJ196297
37	MK641589
38	KJ196295
39	MH218661
40	MH218692
41	JX989075
42	AB039776
43	JX846927
44	KU870455
45	KJ407072
46	MH218687
47	LC597121
48	AY823305
49	AB126320
50	HQ392821
51	MG706448
52	MN453358
53	MF352142
54	MN453359
55	DQ366347
56	KJ196277
57	AB083780
58	AB039781
59	LC369228
60	LC342059
61	U07611
62	HQ664990
63	LC597120
64	KX079488
65	MH218651
66	AB365435
67	LN854569
68	MH218573
69	JX846924
70	KY442319
71	KF306213
72	LC597132
73	KC662537
74	AY237415
75	KJ196294
76	KJ196294
77	FJ537138
78	AB220921
79	AB933728
80	FJ537136
81	GQ845368
82	KF429784
83	MH218669
84	KF429772
85	KF429779
86	AY502020
87	KC013592
88	AB933730
89	KF429792
90	JQ622197
91	KF712502
92	AB541219
93	KF429777
94	KP784694
95	KC631814
96	KP784692
97	MH218613
98	AB933738
99	JN400618
100	KF712504
101	GQ845369
102	MN400355
103	MT028542
104	KF306214
105	AB972472
106	AB972477
107	AY134748
108	LC209435
109	LC209439
110	MH218733
111	MF405169
112	MF405169
113	MH218655
114	MK753007
115	LC209457
116	LC209463
117	MK483908
118	MK753034
119	MK754445
120	LC597126
121	HM596590
122	KJ196286
123	KF920739
124	AY772730
125	MN447470
126	KF944111
127	MG892946
128	MT029316
129	LC209450
130	LC209451
