# Supplementary material for: Genetic diversity of norovirus in Shenzhen Based on continuous surveillance from 2016 to 2022
Source: Front Cell Infect Microbiol. 2025 Jun 18;15:1593610. doi: 10.3389/fcimb.2025.1593610 (PMC12213568; doi:10.3389/fcimb.2025.1593610)
Supplement: Supplementary file 2 [file DataSheet2.zip]

Archive with 3 entries (2 files):
- Supplementary file 2/
- Supplementary file 2/Figure S1.docx
- Supplementary file 2/Figure S2.docx
